# Supplementary material for: Combined Toxicity of Microplastics and Antimicrobials on Animals: A Review
Source: Antibiotics (Basel). 2025 Sep 5;14(9):896. doi: 10.3390/antibiotics14090896 (PMC12466353; doi:10.3390/antibiotics14090896)
Supplement: Supplementary file 1 [file antibiotics-14-00896-s001.zip]

Archive with 1 entries (1 files):
- antibiotics-3818535-supplementary.pdf
